# Supplementary material for: Epigenome-Wide Association Analysis of Differentially Methylated Signals in Blood Samples of Patients with Non-Small-Cell Lung Cancer
Source: J Clin Med. 2019 Aug 25;8(9):1307. doi: 10.3390/jcm8091307 (PMC6780065; doi:10.3390/jcm8091307)
Supplement: Supplementary file 1 [file jcm-08-01307-s001.zip]

Archive with 2 entries (2 files):
- jcm-572108-supplementary figures.pdf
- Supplementary Tables_JCM.pdf
